# Supplementary material for: CPP-PNA Conjugate-Mediated Inhibition of pdxA Gene Impairs Vitamin B6 Biosynthesis and Growth in Acinetobacter baumannii
Source: Int J Mol Sci. 2026 Jan 6;27(2):584. doi: 10.3390/ijms27020584 (PMC12841171; doi:10.3390/ijms27020584)
Supplement: Supplementary file 1 [file ijms-27-00584-s001.zip]

Archive with 1 entries (1 files):
- ijms-4045466-supplementary.pdf
